# Supplementary material for: Aerobic exercise prevents renal osteodystrophy via irisin-activated osteoblasts
Source: JCI Insight. 2025 Jan 30;10(5):e184468. doi: 10.1172/jci.insight.184468 (PMC11949034; doi:10.1172/jci.insight.184468)
Supplement: Supporting data values [file jciinsight-10-184468-s085.xlsx]

## Sheet: Fig.1C
BV/TV	CKD	CKD		TB.N	CKD	CKD
Sham	Rest	Aerobic exercise		Sham	Rest	Aerobic exercise
22.6117	13.4254	17.1161		3.64846	2.37842	2.99136
25.0081	13.9299	19.5627		3.80288	2.32925	3.20146
16.9358	6.75039	16.5683		3.37468	1.54136	2.78179
17.7184	14.4671	18.4069		3.42315	2.38403	2.92712
22.2395	11.6031	15.7		3.35784	2.18751	2.76545
TB.TH	CKD	CKD		TB.SP	CKD	CKD
Sham	Rest	Aerobic exercise		Sham	Rest	Aerobic exercise
0.06198	0.05645	0.05722		0.17825	0.2183	0.18843
0.06576	0.0598	0.06111		0.16938	0.2177	0.197
0.05018	0.04379	0.05956		0.17888	0.23634	0.20712
0.05176	0.06068	0.06288		0.18137	0.22163	0.19969
0.06623	0.05304	0.05677		0.1732	0.21428	0.20458
SMI	CKD	CKD
Sham	Rest	Aerobic exercise
1.5142	2.12718	1.90895
1.49716	2.0578	1.58108
1.7862	2.45907	1.72808
1.72096	2.00795	1.74737
2.01626	2.14738	1.92675

## Sheet: Fig.1D
HE	×104 um2
	CKD	CKD
Sham	Rest	Aerobic exercise
193.816	68.5891	110.711
181.924	79.8388	100.655
121.676	66.1545	161.087
231.066	47.2652	93.1133
161.383	68.9249	130.436

## Sheet: Fig.1E
P1NP (ng/mL)	CKD	CKD
Sham	Rest	Aerobic exercise
55.1609	104.076	177.031
49.87	126.573	183.054
53.4492	123.99	146.433
56.2502	63.4626	179.764
55.3165	86.0438	129.895
Crosslaps (ng/mL)
	CKD	CKD
Sham	Rest	Aerobic exercise
0.131165	0.217146	0.224412
0.157331	0.21783	0.203315
0.148609	0.231678	0.286836
0.142794	0.249203	0.215641
0.180591	0.338346	0.23742

## Sheet: Fig.2B
Irisin concentration in serum (ng/ml)
CKD	CKD
Rest	Aerobic Exercise
7.1132	10.198
7.35183	9.56511
1.32751	10.4395
7.2641	9.9588
7.08153	8.80382

## Sheet: Fig.2C
Relative mRNA expression level of Fndc5
CKD	CKD
Rest	Aerobic Exercise
0.933964	4.8393
1.06586	3.85655
1.00018	3.86086

## Sheet: Fig.2F
Irisin (ng/mL)
CKD	CKD
Vehicle	Irisin
4.68861	7.05326
5.26118	7.92784
5.22022	8.2712

## Sheet: Fig.2G
BV/TV	CKD	CKD		TB.N	CKD	CKD
Sham	Vehicle	Irisin		Sham	Vehicle	Irisin
18.451	15.0323	23.0479		3.35917	2.92991	3.79997
21.9079	15.1997	21.75		3.3679	2.90878	3.64418
20.0825	16.3017	24.3292		3.48575	2.96914	4.07346
20.9443	11.8971	23.4606		3.62547	2.05849	3.27425
22.6838	15.0166	23.8395		3.7273	2.64111	3.35054
22.4896	10.6989	24.6429		3.99138	1.82861	3.41778
TB.TH	CKD	CKD		TB.SP	CKD	CKD
Sham	Vehicle	Irisin		Sham	Vehicle	Irisin
0.05493	0.05131	0.06065		0.17897	0.20314	0.16692
0.06505	0.05225	0.05968		0.18492	0.19973	0.18015
0.05761	0.0549	0.05973		0.18136	0.19709	0.17657
0.05777	0.0578	0.07165		0.16256	0.24164	0.18823
0.06086	0.05686	0.07115		0.1672	0.21468	0.17095
0.05635	0.05851	0.0721		0.15083	0.24012	0.16258
SMI	CKD	CKD
Sham	Vehicle	Irisin
1.91002	1.73789	1.64418
1.74423	1.83114	1.61761
1.74767	1.83366	1.47429
1.80119	2.13121	1.64504
1.75502	1.89988	2.17913
1.75118	2.25236	2.04078

## Sheet: Fig.2H
MAR (um/d)
	CKD	CKD
Sham	Vehicle	Irisin
Healthy	Vehicle	Irisin
3.37974	8.52712	9.81753
3.70974	5.36528	7.25603
3.34946	3.7728	6.80268
3.28881	4.02387	7.46856
3.22111	5.70186	6.6621
3.54651	5.41263	8.73501

## Sheet: Fig.2I
P1NP (ng/mL)
	CKD	CKD
Sham	Vehicle	Irisin
43.0969	118.774	159.871
44.3418	106.934	174.484
55.546	92.7498	240.053
62.7042	123.793	247.585
60.2144	99.5139	150.174
68.6175	94.5909	169.604
Crosslaps (ng/mL)
	CKD	CKD
Sham	Vehicle	Irisin
0.136821	0.445612	0.426313
0.139127	0.449472	0.434033
0.098222	0.453332	0.503511
0.200354	0.448553	0.431109
0.0887138	0.483441	0.326447
0.0817363	0.378778	0.396222

## Sheet: Fig.3B
BV/TV	CKD	CKD		TB.N	CKD	CKD
Sham	Vehicle	Irisin		Sham	Vehicle	Irisin
27.6216	17.2844	27.8975		4.15028	3.17808	4.02122
26.2797	18.9719	27.1069		3.83326	3.19953	3.96629
25.096	17.4664	25.3148		3.75147	2.98277	4.20366
TB.TH	CKD	CKD		TB.SP	CKD	CKD
Sham	Vehicle	Irisin		Sham	Vehicle	Irisin
0.06655	0.05439	0.06938		0.14111	0.17653	0.1458
0.06856	0.0593	0.06834		0.13911	0.18225	0.15578
0.0669	0.05856	0.06022		0.1305	0.19947	0.15021
SMI	CKD	CKD
Sham	Vehicle	Irisin
1.87719	2.00612	1.87906
2.23288	1.95385	1.92561
2.57915	1.95209	1.72052

[truncated: 46 more sheets: Fig.3C, Fig.4B, Fig.4C, Fig.4D, Fig.4E, Fig.5A, Fig.5B, Fig.5D, Fig.5E, Fig.5G, Fig.6B, Fig.6C, Fig.6D, Fig.7B, Fig.7C, Fig.8A, Fig.8B, supFig1B, supFig1C, supFig1D …]
